# Supplementary material for: The Role of Faith-Based Organizations in Improving Vaccination Confidence & Addressing Vaccination Disparities to Help Improve Vaccine Uptake: A Systematic Review
Source: Vaccines (Basel). 2023 Feb 15;11(2):449. doi: 10.3390/vaccines11020449 (PMC9966262; doi:10.3390/vaccines11020449)
Supplement: Supplementary file 1 [file vaccines-11-00449-s001.zip]

Archive with 1 entries (1 files):
- vaccines-2174324-supplementary.pdf
